# Supplementary material for: Changes in the Carbohydrate Profile in Common Buckwheat (Fagopyrum esculentum Moench) Seedlings Induced by Cold Stress and Dehydration
Source: Metabolites. 2023 May 19;13(5):672. doi: 10.3390/metabo13050672 (PMC10223198; doi:10.3390/metabo13050672)
Supplement: Supplementary file 1 [file metabolites-13-00672-s001.zip]

Archive with 1 entries (1 files):
- metabolites-2373467-supplementary.pdf
